# Supplementary material for: Diagnostic Yield of Fecal Immunochemical Test for Advanced Colorectal Neoplasms in Adults Under 50: A Single-Center Cohort in Taiwan
Source: J Clin Med. 2026 Jun 2;15(11):4293. doi: 10.3390/jcm15114293 (PMC13257418; doi:10.3390/jcm15114293)
Supplement: Supplementary file 1 [file jcm-15-04293-s001.zip]

Archive with 1 entries (1 files):
- jcm-4298401-supplementary.pdf
